# Supplementary material for: Analysis of the Presence and Levels of IgG Antibodies Directed against the S1 Protein Receptor Binding Domain and the N Protein of SARS-CoV-2 in Patients with Multiple Sclerosis Treated with Immunomodulatory Therapies
Source: Vaccines (Basel). 2024 Feb 29;12(3):255. doi: 10.3390/vaccines12030255 (PMC10974963; doi:10.3390/vaccines12030255)
Supplement: Supplementary file 1 [file vaccines-12-00255-s001.zip]

Archive with 1 entries (1 files):
- vaccines-2856511-supplementary.pdf
